# Supplementary material for: Andrographolide Inhibits Lytic Reactivation of Epstein-Barr Virus by Modulating Transcription Factors in Gastric Cancer
Source: Microorganisms. 2021 Dec 10;9(12):2561. doi: 10.3390/microorganisms9122561 (PMC8708910; doi:10.3390/microorganisms9122561)
Supplement: Supplementary file 1 [file microorganisms-09-02561-s001.zip]

Archive with 1 entries (1 files):
- microorganisms-1490382-supplementary.pdf
